# Supplementary material for: Metabolipidomic Analysis in Patients with Obstructive Sleep Apnea Discloses a Circulating Metabotype of Non-Dipping Blood Pressure
Source: Antioxidants (Basel). 2023 Nov 27;12(12):2047. doi: 10.3390/antiox12122047 (PMC10741016; doi:10.3390/antiox12122047)
Supplement: Supplementary file 1 [file antioxidants-12-02047-s001.zip]

Archive with 1 entries (1 files):
- antioxidants-2656946-supplementary.pdf
